# Supplementary material for: Cardiovascular Risks of Simultaneous Use of Alcohol and Cocaine—A Systematic Review
Source: J Clin Med. 2024 Mar 4;13(5):1475. doi: 10.3390/jcm13051475 (PMC10935323; doi:10.3390/jcm13051475)
Supplement: Supplementary file 1 [file jcm-13-01475-s001.zip]

Archive with 1 entries (1 files):
- jcm-2848394-supplementary.pdf
